# Supplementary material for: Dietary Sources of Fructose and Its Association with Fatty Liver in Mexican Young Adults
Source: Nutrients. 2019 Feb 28;11(3):522. doi: 10.3390/nu11030522 (PMC6470703; doi:10.3390/nu11030522)
Supplement: Supplementary file 1 [file nutrients-11-00522-s001.zip]

Archive with 2 entries (2 files):
- supp table 1.xlsx
- Supp_Figure 1.docx
