# Supplementary material for: Dietary Sources of Fructose and Its Association with Fatty Liver in Mexican Young Adults
Source: Nutrients. 2019 Feb 28;11(3):522. doi: 10.3390/nu11030522 (PMC6470703; doi:10.3390/nu11030522)
Supplement: Supplementary file 1 [file nutrients-11-00522-s001.zip › supp table 1.xlsx]

## Sheet: Hoja1
Supplementary Table 1. Comparisson between the original cohort and the analytical sample
		All	Not included in the analysis	Analytical sample
		n=631	n = 531	n= 100
		Mean (SD) or n(%)
Mother´s participants at delivery	Age (years)	24.5 (5.13)	24.3 (5.10)	25.2 (5.2)
	Schooling (years)	9.2 (3.1)	9.1 (3.1)	9.9 (3.1)
	BMI (kg/m2)	26.3 (3.6)	26.2 (3.6)	26.6 (3.7)
	Married	581 (92)	486 (91)	95 (95)
Participant´s at delivery	C-section	125 (20)	103 (19.5)	22 (22)
	Gestational age (weeks)	39 (1.5)	39 (1.6)	39 (1.3)
	Weight (gr)	3134.23 (419.17)	3140.88 (423.71)	3098.63 (394.1)
	Lenght (cm)	50.37 (2.36)	50.40 (2.35)	50.17 (2.40)
p <0.05 (ttest or Fisher´s test)
